# Supplementary material for: Model structures for C-(A)-S-H(I)
Source: Acta Crystallogr B Struct Sci Cryst Eng Mater. 2014 Nov 8;70(Pt 6):903–23. doi: 10.1107/S2052520614021982 (PMC4468512; doi:10.1107/S2052520614021982)
Supplement: Supplementary file 1 [file b-70-00903-sup1.cif]

##############################################################################
#                                                                            #
# This CIF contains the data in a paper accepted for publication in          #
# Acta Crystallographica Section B. It conforms to the requirements of       #
# Notes for Authors for Acta Crystallographica Section B, and has been       #
# peer reviewed under the auspices of the IUCr Commission on Journals.       #
#                                                                            #
# Full details of the Crystallographic Information File format               #
# are given in the paper "The Crystallographic Information File (CIF):       #
# a New Standard Archive File for Crystallography" by S. R. Hall, F. H.      #
# Allen and I. D. Brown [Acta Cryst. (1991), A47, 655-685].                  #
#                                                                            #
# The current version of the core CIF dictionary is obtainable from          #
# ftp://ftp.iucr.org/pub/cif_core.dic.                                       #
#                                                                            #
# Software is freely available for graphical display of the structure(s)     #
# in this CIF. For information consult the CIF software page                 #
# http://www.iucr.org/resources/cif/software.                                #
#                                                                            #
# This file may be used for bona fide research purposes within the           #
# scientific community so long as proper attribution is given to the journal # 
# article from which it was obtained.                                        #
#                                                                            #
##############################################################################
data_global
# publcif _publ_body_element loop end
_journal_date_recd_electronic     2014-05-19
_journal_date_to_coeditor        ?
_journal_date_from_coeditor       2014-10-06
_journal_date_accepted            2014-10-06
_journal_date_printers_first      2014-10-09
_journal_date_printers_final        ?
_journal_date_proofs_out          2014-10-09
_journal_date_proofs_in           2014-10-13
_journal_coeditor_name        ?
_journal_coeditor_code            HW5035
_journal_paper_doi    10.1107/S2052520614021982

data_T11_14sc
_database_code_depnum_ccdc_archive 'CCDC 1028747'
_publ_section_comment
;
The Ca2 and Ca3 atoms (i.e. interlayer) are occupancy 0.25.
The OH1A atoms are occupancy 0.25 O2- & 0.75 OH-.
The OH3 atoms are occupancy 0.5 O2- & 0.5 OH-. i.e. 1-(2 x occ. interlayer 
Ca) = 1-(2x0.25) = 0.5.
The OH5 atoms are occ. 1.
The W6 should be occ 1 because they are also part of a main-layer Ca-O 
polyhedron.
;
_cell_length_a                  11.3500(0)
_cell_length_b                   7.3000(0)
_cell_length_c                  52.7000(0)
_cell_angle_alpha               90.0000(0)
_cell_angle_beta                95.5000(0)
_cell_angle_gamma               90.0000(0)

_symmetry_space_group_name_H-M     'C 1'
_symmetry_Int_Tables_number         1
_symmetry_cell_setting             triclinic
loop_
_symmetry_equiv_pos_as_xyz
'+x,+y,+z'
'1/2+x,1/2+y,+z'

loop_
_atom_site_label
_atom_site_type_symbol
_atom_site_occupancy
_atom_site_fract_x
_atom_site_fract_y
_atom_site_fract_z
Ca1A_1    Ca 1.0000      0.3667    0.1250    0.9809
Ca1A_2    Ca 1.0000      0.3667    0.3750    0.7076
Ca1A_3    Ca 1.0000      0.3667    0.6250    0.9809
Ca1A_4    Ca 1.0000      0.3667    0.8750    0.7076
Ca1A_5    Ca 1.0000      0.6333    0.1250    0.7459
Ca1A_6    Ca 1.0000      0.6333    0.3750    0.5656
Ca1A_7    Ca 1.0000      0.6333    0.6250    0.7459
Ca1A_8    Ca 1.0000      0.6333    0.8750    0.5656
 Ca1_1    Ca 1.0000      0.3667    0.1250    0.5274
 Ca1_2    Ca 1.0000      0.3667    0.3750    0.2541
 Ca1_3    Ca 1.0000      0.3667    0.6250    0.5274
 Ca1_4    Ca 1.0000      0.3667    0.8750    0.2541
 Ca1_5    Ca 1.0000      0.6333    0.1250    0.2924
 Ca1_6    Ca 1.0000      0.6333    0.3750    0.0191
 Ca1_7    Ca 1.0000      0.6333    0.6250    0.2924
 Ca1_8    Ca 1.0000      0.6333    0.8750    0.0191
Ca2A_2    Ca 0.2500      0.5000    0.3750    0.8634
Ca2A_4    Ca 0.2500      0.5000    0.8750    0.8634
 Ca2_1    Ca 0.2500      0.5000    0.1250    0.1366
 Ca2_2    Ca 0.2500      0.5000    0.3750    0.4099
 Ca2_3    Ca 0.2500      0.5000    0.6250    0.1366
 Ca2_4    Ca 0.2500      0.5000    0.8750    0.4099
 Ca3_1    Ca 0.2500      0.2500    0.1250    0.6380
 Ca3_2    Ca 0.2500      0.2500    0.6250    0.6380
 O1A_2    O  1.0000      0.4167    0.4529    0.7947
 O1A_4    O  1.0000      0.4167    0.8077    0.3412
 O1A_6    O  1.0000      0.5833    0.3077    0.4785
 O1A_8    O  1.0000      0.5833    0.9529    0.9320
  O1_1    O  1.0000      0.4167    0.0471    0.0680
  O1_2    O  1.0000      0.4167    0.4529    0.3412
  O1_3    O  1.0000      0.4167    0.6923    0.0680
  O1_4    O  1.0000      0.4167    0.8077    0.7947
  O1_5    O  1.0000      0.5833    0.1923    0.2053
  O1_6    O  1.0000      0.5833    0.3077    0.9320
  O1_7    O  1.0000      0.5833    0.5471    0.2053
  O1_8    O  1.0000      0.5833    0.9529    0.4785
 O2A_1    O  1.0000      0.7308    0.1250    0.2493
 O2A_2    O  1.0000      0.7308    0.3750    0.9761
 O2A_3    O  1.0000      0.7308    0.6250    0.7028
 O2A_4    O  1.0000      0.7308    0.8750    0.9761
 O2A_5    O  1.0000      0.2692    0.1250    0.5704
 O2A_6    O  1.0000      0.2692    0.3750    0.7507
 O2A_7    O  1.0000      0.2692    0.6250    0.0239
 O2A_8    O  1.0000      0.2692    0.8750    0.7507
  O2_1    O  1.0000      0.7308    0.1250    0.7028
  O2_2    O  1.0000      0.7308    0.3750    0.5226
  O2_3    O  1.0000      0.7308    0.6250    0.2493
  O2_4    O  1.0000      0.7308    0.8750    0.5226
  O2_5    O  1.0000      0.2692    0.1250    0.0239
  O2_6    O  1.0000      0.2692    0.3750    0.2972
  O2_7    O  1.0000      0.2692    0.6250    0.5704
  O2_8    O  1.0000      0.2692    0.8750    0.2972
  O3_1    O  1.0000      0.5000    0.1250    0.0239
  O3_2    O  1.0000      0.5000    0.1250    0.2493
  O3_5    O  1.0000      0.5000    0.1250    0.5704
  O3_6    O  1.0000      0.5000    0.1250    0.7028
 O3_11    O  1.0000      0.5000    0.3750    0.2972
 O3_12    O  1.0000      0.5000    0.3750    0.5226
 O3_13    O  1.0000      0.5000    0.3750    0.7507
 O3_14    O  1.0000      0.5000    0.3750    0.9761
 O3_15    O  1.0000      0.5000    0.6250    0.0239
 O3_16    O  1.0000      0.5000    0.6250    0.2493
 O3_19    O  1.0000      0.5000    0.6250    0.5704
 O3_20    O  1.0000      0.5000    0.6250    0.7028
 O3_25    O  1.0000      0.5000    0.8750    0.2972
 O3_26    O  1.0000      0.5000    0.8750    0.5226
 O3_27    O  1.0000      0.5000    0.8750    0.7507
 O3_28    O  1.0000      0.5000    0.8750    0.9761
  O4_1    O  1.0000      0.3919    0.1250    0.3228
  O4_2    O  1.0000      0.3919    0.1250    0.7763
  O4_3    O  1.0000      0.3919    0.3750    0.0495
  O4_4    O  1.0000      0.3919    0.3750    0.5960
  O4_5    O  1.0000      0.6081    0.6250    0.4970
  O4_6    O  1.0000      0.6081    0.6250    0.9505
  O4_7    O  1.0000      0.6081    0.8750    0.2237
  O4_8    O  1.0000      0.6081    0.8750    0.6772
OH1A_1    O  1.0000      0.4167    0.0471    0.6145
OH1A_3    O  1.0000      0.4167    0.6923    0.6145
OH1A_5    O  1.0000      0.5833    0.1923    0.6588
OH1A_7    O  1.0000      0.5833    0.5471    0.6588
 OH3_4    O  1.0000      0.5000    0.1250    0.4388
 OH3_8    O  1.0000      0.5000    0.1250    0.8923
OH3_10    O  1.0000      0.5000    0.3750    0.1656
OH3_17    O  1.0000      0.5000    0.6250    0.3809
OH3_21    O  1.0000      0.5000    0.6250    0.8344
OH3_23    O  1.0000      0.5000    0.8750    0.1077
OH5A_1    O  1.0000      0.1300    0.1250    0.7947
OH5A_3    O  1.0000      0.8700    0.6250    0.9320
 OH5_1    O  1.0000      0.1300    0.1250    0.3412
 OH5_2    O  1.0000      0.1300    0.3750    0.0680
 OH5_3    O  1.0000      0.8700    0.6250    0.4785
 OH5_4    O  1.0000      0.8700    0.8750    0.2053
  W3_3    O  0.2500      0.5000    0.1250    0.3809
  W3_7    O  0.2500      0.5000    0.1250    0.8344
  W3_9    O  0.2500      0.5000    0.3750    0.1077
 W3_18    O  0.2500      0.5000    0.6250    0.4388
 W3_22    O  0.2500      0.5000    0.6250    0.8923
 W3_24    O  0.2500      0.5000    0.8750    0.1656
  W6_1    O  1.0000      0.1450    0.3750    0.6145
  W6_2    O  1.0000      0.1450    0.8750    0.6145
  W6_3    O  1.0000      0.8550    0.3750    0.6588
  W6_4    O  1.0000      0.8550    0.8750    0.6588
  W7_1    O  1.0000      0.8421    0.1250    0.4785
  W7_2    O  1.0000      0.8421    0.1250    0.9320
  W7_3    O  1.0000      0.8421    0.3750    0.2053
  W7_4    O  1.0000      0.1579    0.6250    0.3412
  W7_5    O  1.0000      0.1579    0.6250    0.7947
  W7_6    O  1.0000      0.1579    0.8750    0.0680
  W8_1    O  0.2500      0.2120    0.1250    0.1366
  W8_2    O  0.2500      0.2120    0.3750    0.4099
  W8_3    O  0.2500      0.2120    0.3750    0.8634
  W8_4    O  0.2500      0.2880    0.6250    0.1366
  W8_5    O  0.2500      0.2880    0.8750    0.4099
  W8_6    O  0.2500      0.2880    0.8750    0.8634
  W8_7    O  0.2500      0.7120    0.1250    0.1366
  W8_8    O  0.2500      0.7120    0.3750    0.4099
  W8_9    O  0.2500      0.7120    0.3750    0.8634
 W8_10    O  0.2500      0.7880    0.6250    0.1366
 W8_11    O  0.2500      0.7880    0.8750    0.4099
 W8_12    O  0.2500      0.7880    0.8750    0.8634
 Si1_1    Si 1.0000      0.3929    0.1630    0.0408
 Si1_2    Si 1.0000      0.3929    0.1630    0.5873
 Si1_3    Si 1.0000      0.3929    0.3370    0.3140
 Si1_4    Si 1.0000      0.3929    0.3370    0.7675
 Si1_5    Si 1.0000      0.6071    0.6630    0.2325
 Si1_6    Si 1.0000      0.6071    0.6630    0.6860
 Si1_7    Si 1.0000      0.6071    0.8370    0.5057
 Si1_8    Si 1.0000      0.6071    0.8370    0.9592
 Si2_1    Si 1.0000      0.5000    0.1250    0.4694
 Si2_2    Si 1.0000      0.5000    0.1250    0.9229
 Si2_3    Si 1.0000      0.5000    0.3750    0.1962
 Si2_4    Si 1.0000      0.5000    0.6250    0.3503
 Si2_5    Si 1.0000      0.5000    0.6250    0.8038
 Si2_6    Si 1.0000      0.5000    0.8750    0.0771
 Si3_1    Si 1.0000      0.3958    0.5833    0.0411
 Si3_2    Si 1.0000      0.3958    0.5833    0.5876
 Si3_3    Si 1.0000      0.3958    0.9167    0.3143
 Si3_4    Si 1.0000      0.3958    0.9167    0.7679
 Si3_5    Si 1.0000      0.6042    0.0833    0.2321
 Si3_6    Si 1.0000      0.6042    0.0833    0.6857
 Si3_7    Si 1.0000      0.6042    0.4167    0.5054
 Si3_8    Si 1.0000      0.6042    0.4167    0.9589

data_T5_14sc
_database_code_depnum_ccdc_archive 'CCDC 1028748'
_cell_length_a                  11.3500(0)
_cell_length_b                   7.3000(0)
_cell_length_c                  23.9000(0)
_cell_angle_alpha               90.0000(0)
_cell_angle_beta                95.5000(0)
_cell_angle_gamma               90.0000(0)

_symmetry_space_group_name_H-M     'C 1'
_symmetry_Int_Tables_number         1
_symmetry_cell_setting             triclinic
loop_
_symmetry_equiv_pos_as_xyz
'+x,+y,+z'
'1/2+x,1/2+y,+z'

loop_
_atom_site_label
_atom_site_type_symbol
_atom_site_occupancy
_atom_site_fract_x
_atom_site_fract_y
_atom_site_fract_z
 Ca1_1    Ca 1.0000      0.3667    0.1250    0.9578
 Ca1_2    Ca 1.0000      0.3667    0.3750    0.5603
 Ca1_3    Ca 1.0000      0.3667    0.6250    0.9578
 Ca1_4    Ca 1.0000      0.3667    0.8750    0.5603
 Ca1_5    Ca 1.0000      0.6333    0.1250    0.6447
 Ca1_6    Ca 1.0000      0.6333    0.3750    0.0422
 Ca1_7    Ca 1.0000      0.6333    0.6250    0.6447
 Ca1_8    Ca 1.0000      0.6333    0.8750    0.0422
 Ca2_1    Ca 0.5000      0.5000    0.1250    0.3013
 Ca2_3    Ca 0.5000      0.5000    0.6250    0.3013
 Ca3_1    Ca 0.5000      0.2500    0.3750    0.8000
 Ca3_2    Ca 0.5000      0.2500    0.8750    0.8000
  O1_1    O  1.0000      0.4167    0.0471    0.1498
  O1_3    O  1.0000      0.4167    0.6923    0.1498
  O1_5    O  1.0000      0.5833    0.1923    0.4527
  O1_7    O  1.0000      0.5833    0.5471    0.4527
  O2_1    O  1.0000      0.7308    0.1250    0.5497
  O2_2    O  1.0000      0.7308    0.3750    0.9472
  O2_3    O  1.0000      0.7308    0.6250    0.5497
  O2_4    O  1.0000      0.7308    0.8750    0.9472
  O2_5    O  1.0000      0.2692    0.1250    0.0528
  O2_6    O  1.0000      0.2692    0.3750    0.6553
  O2_7    O  1.0000      0.2692    0.6250    0.0528
  O2_8    O  1.0000      0.2692    0.8750    0.6553
  O3_1    O  1.0000      0.5000    0.1250    0.0528
  O3_2    O  1.0000      0.5000    0.1250    0.5497
  O3_4    O  1.0000      0.5000    0.3750    0.3652
  O3_5    O  1.0000      0.5000    0.3750    0.6553
  O3_6    O  1.0000      0.5000    0.3750    0.9472
  O3_7    O  1.0000      0.5000    0.6250    0.0528
  O3_8    O  1.0000      0.5000    0.6250    0.5497
  O3_9    O  1.0000      0.5000    0.8750    0.2373
 O3_11    O  1.0000      0.5000    0.8750    0.6553
 O3_12    O  1.0000      0.5000    0.8750    0.9472
  O4_1    O  1.0000      0.3919    0.1250    0.7117
  O4_2    O  1.0000      0.3919    0.3750    0.1092
  O4_3    O  1.0000      0.6081    0.6250    0.8908
  O4_4    O  1.0000      0.6081    0.8750    0.4933
 OH1_2    O  1.0000      0.4167    0.4529    0.7523
 OH1_4    O  1.0000      0.4167    0.8077    0.7523
 OH1_6    O  1.0000      0.5833    0.3077    0.8502
 OH1_8    O  1.0000      0.5833    0.9529    0.8502
 OH5_1    O  1.0000      0.3700    0.3750    0.4527
 OH5_2    O  1.0000      0.6300    0.8750    0.1498
  W3_3    O  0.5000      0.5000    0.3750    0.2373
 W3_10    O  0.5000      0.5000    0.8750    0.3652
  W6_1    O  1.0000      0.3421    0.8750    0.4527
  W6_2    O  1.0000      0.6579    0.3750    0.1498
  W7_1    O  1.0000      0.3550    0.1250    0.8502
  W7_2    O  1.0000      0.3550    0.6250    0.8502
  W7_3    O  1.0000      0.6450    0.1250    0.7523
  W7_4    O  1.0000      0.6450    0.6250    0.7523
  W8_1    O  0.5000      0.2120    0.6250    0.3013
  W8_2    O  0.5000      0.2880    0.1250    0.3013
  W8_3    O  0.5000      0.7120    0.6250    0.3013
  W8_4    O  0.5000      0.7880    0.1250    0.3013
 Si1_1    Si 1.0000      0.3929    0.1630    0.0900
 Si1_2    Si 1.0000      0.3929    0.3370    0.6925
 Si1_3    Si 1.0000      0.6071    0.6630    0.5125
 Si1_4    Si 1.0000      0.6071    0.8370    0.9100
 Si2_1    Si 1.0000      0.3958    0.5833    0.0907
 Si2_2    Si 1.0000      0.3958    0.9167    0.6932
 Si2_3    Si 1.0000      0.6042    0.0833    0.5118
 Si2_4    Si 1.0000      0.6042    0.4167    0.9093
 Si3_1    Si 1.0000      0.5000    0.3750    0.4326
 Si3_2    Si 1.0000      0.5000    0.8750    0.1699

data_T5_11sc
_database_code_depnum_ccdc_archive 'CCDC 1028749'
_cell_length_a                  11.3500(0)
_cell_length_b                   7.3000(0)
_cell_length_c                  20.8400(0)
_cell_angle_alpha               90.0000(0)
_cell_angle_beta                97.3000(0)
_cell_angle_gamma               90.0000(0)

_symmetry_space_group_name_H-M     'C 1'
_symmetry_Int_Tables_number         1
_symmetry_cell_setting             triclinic
loop_
_symmetry_equiv_pos_as_xyz
'+x,+y,+z'
'1/2+x,1/2+y,+z'

loop_
_atom_site_label
_atom_site_type_symbol
_atom_site_occupancy
_atom_site_fract_x
_atom_site_fract_y
_atom_site_fract_z
 Ca1_1    Ca 1.0000      0.3667    0.1250    0.9517
 Ca1_2    Ca 1.0000      0.3667    0.3750    0.4958
 Ca1_3    Ca 1.0000      0.3667    0.6250    0.9517
 Ca1_4    Ca 1.0000      0.3667    0.8750    0.4958
 Ca1_5    Ca 1.0000      0.6333    0.1250    0.5925
 Ca1_6    Ca 1.0000      0.6333    0.3750    0.0483
 Ca1_7    Ca 1.0000      0.6333    0.6250    0.5925
 Ca1_8    Ca 1.0000      0.6333    0.8750    0.0483
 Ca2_1    Ca 0.5000      0.3170    0.3750    0.2177
 Ca2_3    Ca 0.5000      0.6830    0.8750    0.3265
 Ca3_1    Ca 0.5000      0.2500    0.3750    0.7750
 Ca3_2    Ca 0.5000      0.2500    0.8750    0.7750
  O1_1    O  1.0000      0.4167    0.0471    0.1718
  O1_3    O  1.0000      0.4167    0.6923    0.1718
  O1_5    O  1.0000      0.5833    0.1923    0.3723
  O1_7    O  1.0000      0.5833    0.5471    0.3723
  O2_1    O  1.0000      0.7308    0.1250    0.4836
  O2_2    O  1.0000      0.7308    0.3750    0.9395
  O2_3    O  1.0000      0.7308    0.6250    0.4836
  O2_4    O  1.0000      0.7308    0.8750    0.9395
  O2_5    O  1.0000      0.2692    0.1250    0.0605
  O2_6    O  1.0000      0.2692    0.3750    0.6047
  O2_7    O  1.0000      0.2692    0.6250    0.0605
  O2_8    O  1.0000      0.2692    0.8750    0.6047
  O3_1    O  1.0000      0.5000    0.1250    0.0605
  O3_2    O  1.0000      0.5000    0.1250    0.4836
  O3_5    O  1.0000      0.5000    0.3750    0.6047
  O3_6    O  1.0000      0.5000    0.3750    0.9395
  O3_7    O  1.0000      0.5000    0.6250    0.0605
  O3_8    O  1.0000      0.5000    0.6250    0.4836
 O3_11    O  1.0000      0.5000    0.8750    0.6047
 O3_12    O  1.0000      0.5000    0.8750    0.9395
  O4_1    O  1.0000      0.3919    0.1250    0.6693
  O4_2    O  1.0000      0.3919    0.3750    0.1252
  O4_3    O  1.0000      0.6081    0.6250    0.8748
  O4_4    O  1.0000      0.6081    0.8750    0.4190
  O8_1    O  1.0000      0.0000    0.3750    0.2721
  O8_2    O  1.0000      0.0000    0.8750    0.2721
 OH1_2    O  1.0000      0.4167    0.4529    0.7160
 OH1_4    O  1.0000      0.4167    0.8077    0.7160
 OH1_6    O  1.0000      0.5833    0.3077    0.8282
 OH1_8    O  1.0000      0.5833    0.9529    0.8282
 OH5_1    O  1.0000      0.3700    0.3750    0.3723
 OH5_2    O  1.0000      0.6300    0.8750    0.1718
  W6_1    O  1.0000      0.3421    0.8750    0.3723
  W6_2    O  1.0000      0.6579    0.3750    0.1718
  W7_1    O  1.0000      0.3550    0.1250    0.8282
  W7_2    O  1.0000      0.3550    0.6250    0.8282
  W7_3    O  1.0000      0.6450    0.6250    0.7160
  W7_4    O  1.0000      0.6450    0.1250    0.7160
  W9_1    O  0.5000      0.2500    0.6250    0.2721
  W9_2    O  0.5000      0.7500    0.6250    0.2721
 Si1_1    Si 1.0000      0.3929    0.1630    0.1033
 Si1_2    Si 1.0000      0.3929    0.3370    0.6474
 Si1_3    Si 1.0000      0.6071    0.6630    0.4409
 Si1_4    Si 1.0000      0.6071    0.8370    0.8967
 Si2_1    Si 1.0000      0.3958    0.5833    0.1033
 Si2_2    Si 1.0000      0.3958    0.9167    0.6474
 Si2_3    Si 1.0000      0.6042    0.0833    0.4409
 Si2_4    Si 1.0000      0.6042    0.4167    0.8967
 Si3_1    Si 1.0000      0.5000    0.3750    0.3493
 Si3_2    Si 1.0000      0.5000    0.8750    0.1948

data_T3_14sc
_database_code_depnum_ccdc_archive 'CCDC 1028750'
_publ_section_comment
;
OH1s, OH2s, OH3s are all 5/6 O2- and 1/6 OH-.
OH4s are all OH.
O8 (apex of BT) is O2- i.e. =1-(2xoccCa) = 1-(2x0.5) = 0.
Wa1s, Wa2s are occ. 1 because they are also part of a main-layer Ca-O 
polyhedron.

Wa3s and Wa4s are occ. 0.5; 0.5 vacant
Wa5s are occ. 1.

NOTE. The occupancy of the Ca3 site is unlikely to exceed 0.5. This is because 
the Wa3 sites are too close to both be occupied, which would be necessary 
if Ca3 occ >0.5. The average Ca3-O is 2.390A with the two sites but is increased
to 2.534A when they are replaced by one site & the Ca3-O polyhedral volume 
has increased from 17.79A3 from 20.98A3, neither of which is plausible for 
a 6-fold coordinated Ca ion. So, for an average occupancy for interlayer 
Ca of 0.75 means that the occupancy of the dimer interlayers must be 0.833.
 i.e ((3x0.833)+0.5)/4 = 0.75.
;
_cell_length_a                  11.3500(0)
_cell_length_b                   7.3000(0)
_cell_length_c                  42.9000(0)
_cell_angle_alpha               90.0000(0)
_cell_angle_beta                95.5000(0)
_cell_angle_gamma               90.0000(0)

_symmetry_space_group_name_H-M     'C 1'
_symmetry_Int_Tables_number         1
_symmetry_cell_setting             triclinic
loop_
_symmetry_equiv_pos_as_xyz
'+x,+y,+z'
'1/2+x,1/2+y,+z'

loop_
_atom_site_label
_atom_site_type_symbol
_atom_site_occupancy
_atom_site_fract_x
_atom_site_fract_y
_atom_site_fract_z
 Ca1_1    Ca 1.0000      0.6333    0.3750    0.5806
 Ca1_2    Ca 1.0000      0.6333    0.3750    0.0235
 Ca1_3    Ca 1.0000      0.6333    0.1250    0.3591
 Ca1_4    Ca 1.0000      0.6333    0.1250    0.8021
 Ca1_5    Ca 1.0000      0.3667    0.6250    0.5336
 Ca1_6    Ca 1.0000      0.3667    0.6250    0.9765
 Ca1_7    Ca 1.0000      0.3667    0.8750    0.7550
 Ca1_8    Ca 1.0000      0.3667    0.8750    0.3121
 Ca2_1    Ca 1.0000      0.3667    0.1250    0.9765
 Ca2_2    Ca 1.0000      0.3667    0.1250    0.5336
 Ca2_3    Ca 1.0000      0.3667    0.3750    0.7550
 Ca2_4    Ca 1.0000      0.3667    0.3750    0.3121
 Ca2_5    Ca 1.0000      0.6333    0.8750    0.5806
 Ca2_6    Ca 1.0000      0.6333    0.8750    0.0235
 Ca2_7    Ca 1.0000      0.6333    0.6250    0.3591
 Ca2_8    Ca 1.0000      0.6333    0.6250    0.8021
 Ca3_1    Ca 0.5000      0.5000    0.1250    0.1678
 Ca3_2    Ca 0.5000      0.5000    0.6250    0.1678
 Ca4_1    Ca 0.8333      0.2500    0.3750    0.8886
 Ca4_2    Ca 0.8333      0.2500    0.3750    0.4457
 Ca4_3    Ca 0.8333      0.2500    0.8750    0.4457
 Ca4_4    Ca 0.8333      0.2500    0.8750    0.8886
 Ca4_5    Ca 0.8333      0.2500    0.1250    0.6679
 Ca4_6    Ca 0.8333      0.2500    0.6250    0.6679
  O1_1    O  1.0000      0.5833    0.5471    0.2521
  O1_2    O  1.0000      0.4167    0.0471    0.0835
  O2_1    O  1.0000      0.5833    0.1923    0.2521
  O2_2    O  1.0000      0.4167    0.6923    0.0835
  O3_1    O  1.0000      0.7308    0.3750    0.5277
  O3_2    O  1.0000      0.7308    0.3750    0.9706
  O3_3    O  1.0000      0.7308    0.1250    0.7492
  O3_4    O  1.0000      0.7308    0.1250    0.3063
  O3_5    O  1.0000      0.2692    0.6250    0.5865
  O3_6    O  1.0000      0.2692    0.6250    0.0294
  O3_7    O  1.0000      0.2692    0.8750    0.3651
  O3_8    O  1.0000      0.2692    0.8750    0.8080
  O4_1    O  1.0000      0.2692    0.1250    0.5865
  O4_2    O  1.0000      0.2692    0.1250    0.0294
  O4_3    O  1.0000      0.2692    0.3750    0.3651
  O4_4    O  1.0000      0.2692    0.3750    0.8080
  O4_5    O  1.0000      0.7308    0.8750    0.9706
  O4_6    O  1.0000      0.7308    0.8750    0.5277
  O4_7    O  1.0000      0.7308    0.6250    0.3063
  O4_8    O  1.0000      0.7308    0.6250    0.7492
  O5_1    O  1.0000      0.5000    0.8750    0.8080
  O5_2    O  1.0000      0.5000    0.8750    0.3651
  O5_3    O  1.0000      0.5000    0.3750    0.9706
  O5_4    O  1.0000      0.5000    0.3750    0.5277
  O5_5    O  1.0000      0.5000    0.1250    0.3063
  O5_6    O  1.0000      0.5000    0.1250    0.7492
  O5_7    O  1.0000      0.5000    0.6250    0.0294
  O5_8    O  1.0000      0.5000    0.6250    0.5865
  O6_1    O  1.0000      0.5000    0.3750    0.3651
  O6_2    O  1.0000      0.5000    0.3750    0.8080
  O6_3    O  1.0000      0.5000    0.8750    0.5277
  O6_4    O  1.0000      0.5000    0.8750    0.9706
  O6_5    O  1.0000      0.5000    0.6250    0.7492
  O6_6    O  1.0000      0.5000    0.6250    0.3063
  O6_7    O  1.0000      0.5000    0.1250    0.5865
  O6_8    O  1.0000      0.5000    0.1250    0.0294
  O7_1    O  1.0000      0.3919    0.1250    0.3966
  O7_2    O  1.0000      0.3919    0.1250    0.8393
  O7_3    O  1.0000      0.6081    0.6250    0.4963
  O7_4    O  1.0000      0.6081    0.6250    0.9392
  O7_5    O  1.0000      0.6081    0.8750    0.7177
  O7_6    O  1.0000      0.6081    0.8750    0.2748
  O7_7    O  1.0000      0.3919    0.3750    0.0608
  O7_8    O  1.0000      0.3919    0.3750    0.6179
  O8_1    O  1.0000      0.5000    0.8750    0.1321
  O8_2    O  1.0000      0.5000    0.3750    0.2035
 OH1_1    O  0.8333      0.4167    0.4529    0.4192
 OH1_2    O  0.8333      0.4167    0.8077    0.4192
 OH1_3    O  0.8333      0.5833    0.3077    0.4737
 OH1_4    O  0.8333      0.5833    0.9529    0.4737
 OH2_1    O  0.8333      0.4167    0.0471    0.6406
 OH2_2    O  0.8333      0.4167    0.6923    0.6406
 OH2_3    O  0.8333      0.5833    0.1923    0.6951
 OH2_4    O  0.8333      0.5833    0.5471    0.6951
 OH3_1    O  0.8333      0.4167    0.4529    0.8621
 OH3_2    O  0.8333      0.4167    0.8077    0.8621
 OH3_3    O  0.8333      0.5833    0.3077    0.9165
 OH3_4    O  0.8333      0.5833    0.9529    0.9165
 OH4_1    O  1.0000      0.3700    0.3750    0.2521
 OH4_2    O  1.0000      0.6300    0.8750    0.0835
 Wa1_1    O  1.0000      0.6450    0.6250    0.4192
 Wa1_2    O  1.0000      0.6450    0.6250    0.8621
 Wa1_3    O  1.0000      0.3550    0.1250    0.4737
 Wa1_4    O  1.0000      0.3550    0.1250    0.9165
 Wa2_1    O  1.0000      0.6450    0.1250    0.8621
 Wa2_2    O  1.0000      0.6450    0.1250    0.4192
 Wa2_3    O  1.0000      0.3550    0.6250    0.4737
 Wa2_4    O  1.0000      0.3550    0.6250    0.9165
 Wa2_5    O  1.0000      0.3550    0.8750    0.6951
 Wa2_6    O  1.0000      0.6450    0.3750    0.6406
 Wa2_7    O  1.0000      0.3550    0.3750    0.6951
 Wa2_8    O  1.0000      0.6450    0.8750    0.6406
 Wa3_1    O  0.5000      0.7120    0.6250    0.1678
 Wa3_2    O  0.5000      0.2880    0.1250    0.1678
 Wa3_3    O  0.5000      0.2120    0.6250    0.1678
 Wa3_4    O  0.5000      0.7880    0.1250    0.1678
 Wa4_1    O  0.5000      0.5000    0.8750    0.2035
 Wa4_2    O  0.5000      0.5000    0.3750    0.1321
 Wa5_1    O  1.0000      0.3421    0.8750    0.2521
 Wa5_2    O  1.0000      0.6579    0.3750    0.0835
 Si1_1    Si 1.0000      0.3929    0.1630    0.0501
 Si1_2    Si 1.0000      0.3929    0.1630    0.6072
 Si1_3    Si 1.0000      0.3929    0.3370    0.3857
 Si1_4    Si 1.0000      0.3929    0.3370    0.8286
 Si1_5    Si 1.0000      0.6071    0.8370    0.5070
 Si1_6    Si 1.0000      0.6071    0.8370    0.9499
 Si1_7    Si 1.0000      0.6071    0.6630    0.2855
 Si1_8    Si 1.0000      0.6071    0.6630    0.7285
 Si2_1    Si 1.0000      0.5000    0.3750    0.2410
 Si2_2    Si 1.0000      0.5000    0.8750    0.0947
 Si3_1    Si 1.0000      0.1042    0.9167    0.5070
 Si3_2    Si 1.0000      0.1042    0.9167    0.9499
 Si3_3    Si 1.0000      0.1042    0.5833    0.2855
 Si3_4    Si 1.0000      0.1042    0.5833    0.7285
 Si3_5    Si 1.0000      0.8958    0.0833    0.0501
 Si3_6    Si 1.0000      0.8958    0.0833    0.6072
 Si3_7    Si 1.0000      0.8958    0.4167    0.3857
 Si3_8    Si 1.0000      0.8958    0.4167    0.8286

data_T2_so_LS2
_database_code_depnum_ccdc_archive 'CCDC 1028751'
_publ_section_comment
;
T2_so_LS2 = Dimer derived from 11A staggered-chain orthotobermorite; Layer 
Spacing 2 (c = 19.0A).

Space group B 1 1 b, No. 9, unique axis c, cell choice 1.
;
_cell_length_a                   6.7480(0)
_cell_length_b                   7.3000(0)
_cell_length_c                  19.0000(0)
_cell_angle_alpha               90.0000(0)
_cell_angle_beta                90.0000(0)
_cell_angle_gamma              122.7500(0)

_symmetry_space_group_name_H-M     'B 1 1 b'
_symmetry_Int_Tables_number         9
_symmetry_cell_setting             monoclinic
loop_
_symmetry_equiv_pos_as_xyz
'+x,+y,+z'
'1/2+x,+y,1/2+z'
'+x,1/2+y,-z'
'1/2+x,1/2+y,1/2-z'

loop_
_atom_site_label
_atom_site_type_symbol
_atom_site_occupancy
_atom_site_fract_x
_atom_site_fract_y
_atom_site_fract_z
   Ca1    Ca 1.0000      0.7500    0.4286    0.3026
   Ca3    Ca 1.0000      0.2500    0.4286    0.1975
   Ca4    Ca 1.0000      0.4000    0.7500    0.0000
    O1    O  1.0000      0.7500    0.5000    0.0658
    O2    O  1.0000      0.7500    0.1730    0.1132
    O3    O  1.0000      0.9833    0.5556    0.1863
    O4    O  1.0000      0.5150    0.3150    0.1863
    O7    O  1.0000      0.7500    0.8500    0.0658
    O8    O  1.0000      0.5150    0.8150    0.1863
    O9    O  1.0000      0.9833    0.0500    0.1863
  Wat5    O  1.0000      0.1700    0.8870    0.0658
  Wat6    O  1.0000      0.2500    0.4286    0.0658
   Si1    Si 1.0000      0.7500    0.3860    0.1398
   Si3    Si 1.0000      0.7500    0.9600    0.1398

data_T2_so_LS1
_database_code_depnum_ccdc_archive 'CCDC 1028752'
_publ_section_comment
;
T2_so_LS1 = Dimer derived from 11A staggered-chain orthotobermorite; Layer 
Spacing 1 (c = 21.5A).

Space group B 1 1 b, No. 9, unique axis c, cell choice 1.
;
_cell_length_a                   6.7480(0)
_cell_length_b                   7.3000(0)
_cell_length_c                  21.5000(0)
_cell_angle_alpha               90.0000(0)
_cell_angle_beta                90.0000(0)
_cell_angle_gamma              122.7500(0)

_symmetry_space_group_name_H-M     'B 1 1 b'
_symmetry_Int_Tables_number         9
_symmetry_cell_setting             monoclinic
loop_
_symmetry_equiv_pos_as_xyz
'+x,+y,+z'
'1/2+x,+y,1/2+z'
'+x,1/2+y,-z'
'1/2+x,1/2+y,1/2-z'

loop_
_atom_site_label
_atom_site_type_symbol
_atom_site_occupancy
_atom_site_fract_x
_atom_site_fract_y
_atom_site_fract_z
   Ca1    Ca 1.0000      0.7500    0.4286    0.2965
   Ca3    Ca 1.0000      0.2500    0.4286    0.2036
   Ca5    Ca 1.0000      0.9000    0.2500    0.0200
    O1    O  1.0000      0.7500    0.5000    0.0872
    O2    O  1.0000      0.7500    0.1730    0.1291
    O3    O  1.0000      0.9833    0.5556    0.1937
    O4    O  1.0000      0.5150    0.3150    0.1937
    O6    O  1.0000      0.1700    0.8870    0.0872
    O7    O  1.0000      0.7500    0.8500    0.0872
    O8    O  1.0000      0.5150    0.8150    0.1937
    O9    O  1.0000      0.9833    0.0500    0.1937
  Wat3    O  1.0000      0.4000    0.7500    0.0000
  Wat6    O  1.0000      0.2500    0.4286    0.0872
   Si1    Si 1.0000      0.7500    0.3860    0.1526
   Si3    Si 1.0000      0.7500    0.9600    0.1526

data_T2_sc_LS2
_database_code_depnum_ccdc_archive 'CCDC 1028753'
_publ_section_comment
;
There is not enough room for any more water molecules.
;
_cell_length_a                  11.3500(0)
_cell_length_b                   7.3000(0)
_cell_length_c                  19.0000(0)
_cell_angle_alpha               90.0000(0)
_cell_angle_beta                98.4000(0)
_cell_angle_gamma               90.0000(0)

_symmetry_space_group_name_H-M     'P 21/c'
_symmetry_Int_Tables_number         14
_symmetry_cell_setting             monoclinic
loop_
_symmetry_equiv_pos_as_xyz
'+x,+y,+z'
'-x,1/2+y,1/2-z'
'-x,-y,-z'
'+x,1/2-y,1/2+z'

loop_
_atom_site_label
_atom_site_type_symbol
_atom_site_occupancy
_atom_site_fract_x
_atom_site_fract_y
_atom_site_fract_z
_atom_site_U_iso_or_equiv
   Ca1    Ca 1.0000      0.8667    0.3750    0.4470  .  
   Ca2    Ca 1.0000      0.8667    0.8750    0.4470  .  
   Ca3    Ca 1.0000      0.7500    0.1250    0.2500  .  
  Ca1A    Ca 1.0000      0.3667    0.8750    0.4470  .  
  Ca2A    Ca 1.0000      0.3667    0.3750    0.4470  .  
  Ca3A    Ca 1.0000      0.7500    0.6250    0.2500  .  
    O1    O  1.0000      0.9167    0.9529    0.6885  .  
    O2    O  1.0000      0.9167    0.3077    0.6885  .  
    O3    O  1.0000      0.7692    0.3750    0.5664  .  
    O4    O  1.0000      0.7692    0.8750    0.5664  .  
    O5    O  1.0000      0.0000    0.3750    0.5664  .  
    O6    O  1.0000      0.0000    0.8750    0.5664  .  
    O7    O  1.0000      0.8919    0.6250    0.6373  .  
   O1A    O  1.0000      0.4167    0.4529    0.6885  .  
   O2A    O  1.0000      0.4167    0.8077    0.6885  .  
   O3A    O  1.0000      0.2692    0.8750    0.5664  .  
   O4A    O  1.0000      0.2692    0.3750    0.5664  .  
   O5A    O  1.0000      0.5000    0.8750    0.5664  .  
   O6A    O  1.0000      0.5000    0.3750    0.5664  .  
   O7A    O  1.0000      0.3919    0.1250    0.6373  .  
  Wat8    O  1.0000      0.1450    0.1250    0.6885  .  
  Wat9    O  1.0000      0.1450    0.6250    0.6885  .  
 Wat8A    O  1.0000      0.6450    0.6250    0.6885  .  
 Wat9A    O  1.0000      0.6450    0.1250    0.6885  .  
   Si1    Si 1.0000      0.8929    0.8370    0.6133  .  
   Si2    Si 1.0000      0.8958    0.4167    0.6133  .  
  Si1A    Si 1.0000      0.3929    0.3370    0.6133  .  
  Si2A    Si 1.0000      0.3958    0.9167    0.6133  .  

data_T2_sc_LS1
_database_code_depnum_ccdc_archive 'CCDC 1028754'
_cell_length_a                  11.3500(0)
_cell_length_b                   7.3000(0)
_cell_length_c                  20.2500(0)
_cell_angle_alpha               90.0000(0)
_cell_angle_beta                97.2800(0)
_cell_angle_gamma               90.0000(0)

_symmetry_space_group_name_H-M     'P 21/c'
_symmetry_Int_Tables_number         14
_symmetry_cell_setting             monoclinic
loop_
_symmetry_equiv_pos_as_xyz
'+x,+y,+z'
'-x,1/2+y,1/2-z'
'-x,-y,-z'
'+x,1/2-y,1/2+z'

loop_
_atom_site_label
_atom_site_type_symbol
_atom_site_occupancy
_atom_site_fract_x
_atom_site_fract_y
_atom_site_fract_z
   Ca1    Ca 1.0000      0.8667    0.3750    0.4503
   Ca2    Ca 1.0000      0.8667    0.8750    0.4503
   Ca3    Ca 1.0000      0.0000    0.1250    0.7700
  Ca1A    Ca 1.0000      0.3667    0.8750    0.4503
  Ca2A    Ca 1.0000      0.3667    0.3750    0.4503
  Ca3A    Ca 1.0000      0.5000    0.6250    0.7700
    O1    O  1.0000      0.9167    0.9529    0.6768
    O2    O  1.0000      0.9167    0.3077    0.6768
    O3    O  1.0000      0.7692    0.3750    0.5623
    O4    O  1.0000      0.7692    0.8750    0.5623
    O5    O  1.0000      0.0000    0.3750    0.5623
    O6    O  1.0000      0.0000    0.8750    0.5623
    O7    O  1.0000      0.8919    0.6250    0.6288
   O1A    O  1.0000      0.4167    0.4529    0.6768
   O2A    O  1.0000      0.4167    0.8077    0.6768
   O3A    O  1.0000      0.2692    0.8750    0.5623
   O4A    O  1.0000      0.2692    0.3750    0.5623
   O5A    O  1.0000      0.5000    0.8750    0.5623
   O6A    O  1.0000      0.5000    0.3750    0.5623
   O7A    O  1.0000      0.3919    0.1250    0.6288
 Wat10    O  1.0000      0.1300    0.1250    0.6768
 Wat11    O  1.0000      0.1579    0.6250    0.6768
Wat10A    O  1.0000      0.6300    0.6250    0.6768
Wat11A    O  1.0000      0.6579    0.1250    0.6768
   Si1    Si 1.0000      0.8929    0.8370    0.6063
   Si3    Si 1.0000      0.8958    0.4167    0.6063
  Si1A    Si 1.0000      0.3929    0.3370    0.6063
  Si3A    Si 1.0000      0.3958    0.9167    0.6063

data_T2_ac
_database_code_depnum_ccdc_archive 'CCDC 1028755'
_cell_length_a                  11.3500(0)
_cell_length_b                   7.3000(0)
_cell_length_c                  21.5000(0)
_cell_angle_alpha               90.0000(0)
_cell_angle_beta                98.4000(0)
_cell_angle_gamma               90.0000(0)

_symmetry_space_group_name_H-M     'C 2/c'
_symmetry_Int_Tables_number         15
_symmetry_cell_setting             monoclinic
loop_
_symmetry_equiv_pos_as_xyz
'+x,+y,+z'
'1/2+x,1/2+y,+z'
'-x,+y,1/2-z'
'1/2-x,1/2+y,1/2-z'
'-x,-y,-z'
'1/2-x,1/2-y,-z'
'+x,-y,1/2+z'
'1/2+x,1/2-y,1/2+z'

loop_
_atom_site_label
_atom_site_type_symbol
_atom_site_occupancy
_atom_site_fract_x
_atom_site_fract_y
_atom_site_fract_z
_atom_site_U_iso_or_equiv
   Ca1    Ca 1.0000      0.8667    0.3750    0.4532  .  
   Ca2    Ca 1.0000      0.8667    0.8750    0.4532  .  
   Ca3    Ca 1.0000      0.0000    0.1250    0.7500  .  
    O1    O  1.0000      0.9167    0.9529    0.6666  .  
    O2    O  1.0000      0.9167    0.3077    0.6666  .  
    O3    O  1.0000      0.7692    0.3750    0.5587  .  
    O4    O  1.0000      0.7692    0.8750    0.5587  .  
    O5    O  1.0000      0.0000    0.3750    0.5587  .  
    O6    O  1.0000      0.0000    0.8750    0.5587  .  
    O7    O  1.0000      0.8919    0.6250    0.6213  .  
 Wat10    O  1.0000      0.1550    0.1250    0.6666  .  
 Wat11    O  1.0000      0.1579    0.6250    0.6666  .  
   Si1    Si 1.0000      0.8929    0.8370    0.6001  .  
   Si3    Si 1.0000      0.8958    0.4167    0.6001  .  

data_Tinf_sc_noCa_LS2
_database_code_depnum_ccdc_archive 'CCDC 1028756'
_cell_length_a                  11.3500(0)
_cell_length_b                   7.3000(0)
_cell_length_c                  28.4300(0)
_cell_angle_alpha               90.0000(0)
_cell_angle_beta                95.5000(0)
_cell_angle_gamma               90.0000(0)

_symmetry_space_group_name_H-M     'P 21/c'
_symmetry_Int_Tables_number         14
_symmetry_cell_setting             monoclinic
loop_
_symmetry_equiv_pos_as_xyz
'+x,+y,+z'
'-x,1/2+y,1/2-z'
'-x,-y,-z'
'+x,1/2-y,1/2+z'

loop_
_atom_site_label
_atom_site_type_symbol
_atom_site_occupancy
_atom_site_fract_x
_atom_site_fract_y
_atom_site_fract_z
   Ca1    Ca 1.0000      0.8667    0.3750    0.4646
   Ca2    Ca 1.0000      0.8667    0.8750    0.4646
  Ca1A    Ca 1.0000      0.3667    0.8750    0.4646
  Ca2A    Ca 1.0000      0.3667    0.3750    0.4646
    O1    O  1.0000      0.9167    0.9529    0.6260
    O2    O  1.0000      0.9167    0.3077    0.6260
    O3    O  1.0000      0.7692    0.3750    0.5444
    O4    O  1.0000      0.7692    0.8750    0.5444
    O5    O  1.0000      0.0000    0.3750    0.5444
    O6    O  1.0000      0.0000    0.8750    0.5444
    O7    O  1.0000      0.8919    0.6250    0.5917
   O1A    O  1.0000      0.4167    0.4529    0.6260
   O2A    O  1.0000      0.4167    0.8077    0.6260
   O3A    O  1.0000      0.2692    0.8750    0.5444
   O4A    O  1.0000      0.2692    0.3750    0.5444
   O5A    O  1.0000      0.5000    0.8750    0.5444
   O6A    O  1.0000      0.5000    0.3750    0.5444
   O7A    O  1.0000      0.3919    0.1250    0.5917
   OH8    O  1.0000      0.0000    0.1250    0.6994
  OH10    O  1.0000      0.1300    0.1250    0.6260
 OH10A    O  1.0000      0.6300    0.6250    0.6260
  OH8A    O  1.0000      0.5000    0.6250    0.6994
  Wat9    O  1.0000      0.0000    0.5000    0.7100
 Wat11    O  1.0000      0.1579    0.6250    0.6260
Wat11A    O  1.0000      0.6579    0.1250    0.6260
 Wat9A    O  1.0000      0.5000    0.0000    0.7100
   Si1    Si 1.0000      0.8929    0.8370    0.5757
   Si2    Si 1.0000      0.0000    0.1250    0.6428
   Si3    Si 1.0000      0.8958    0.4167    0.5757
  Si1A    Si 1.0000      0.3929    0.3370    0.5757
  Si2A    Si 1.0000      0.5000    0.6250    0.6428
  Si3A    Si 1.0000      0.3958    0.9167    0.5757

data_Tinf_sc_noCa_LS1
_database_code_depnum_ccdc_archive 'CCDC 1028757'
_cell_length_a                  11.3500(0)
_cell_length_b                   7.3000(0)
_cell_length_c                  26.7150(0)
_cell_angle_alpha               90.0000(0)
_cell_angle_beta                95.5000(0)
_cell_angle_gamma               90.0000(0)

_symmetry_space_group_name_H-M     'P 21/c'
_symmetry_Int_Tables_number         14
_symmetry_cell_setting             monoclinic
loop_
_symmetry_equiv_pos_as_xyz
'+x,+y,+z'
'-x,1/2+y,1/2-z'
'-x,-y,-z'
'+x,1/2-y,1/2+z'

loop_
_atom_site_label
_atom_site_type_symbol
_atom_site_occupancy
_atom_site_fract_x
_atom_site_fract_y
_atom_site_fract_z
   Ca1    Ca 1.0000      0.8667    0.3750    0.4623
   Ca2    Ca 1.0000      0.8667    0.8750    0.4623
  Ca1A    Ca 1.0000      0.3667    0.8750    0.4623
  Ca2A    Ca 1.0000      0.3667    0.3750    0.4623
    O1    O  1.0000      0.9167    0.9529    0.6341
    O2    O  1.0000      0.9167    0.3077    0.6341
    O3    O  1.0000      0.7692    0.3750    0.5472
    O4    O  1.0000      0.7692    0.8750    0.5472
    O5    O  1.0000      0.0000    0.3750    0.5472
    O6    O  1.0000      0.0000    0.8750    0.5472
    O7    O  1.0000      0.8919    0.6250    0.5976
   O1A    O  1.0000      0.4167    0.4529    0.6341
   O2A    O  1.0000      0.4167    0.8077    0.6341
   O3A    O  1.0000      0.2692    0.8750    0.5472
   O4A    O  1.0000      0.2692    0.3750    0.5472
   O5A    O  1.0000      0.5000    0.8750    0.5472
   O6A    O  1.0000      0.5000    0.3750    0.5472
   O7A    O  1.0000      0.3919    0.1250    0.5976
   OH8    O  1.0000      0.0000    0.1250    0.7122
  OH10    O  1.0000      0.1300    0.1250    0.6341
 OH10A    O  1.0000      0.6300    0.6250    0.6341
  OH8A    O  1.0000      0.5000    0.6250    0.7122
  Wat9    O  1.0000      0.0000    0.6250    0.6900
 Wat11    O  1.0000      0.1579    0.6250    0.6341
Wat11A    O  1.0000      0.6579    0.1250    0.6341
 Wat9A    O  1.0000      0.5000    0.1250    0.6900
   Si1    Si 1.0000      0.8929    0.8370    0.5806
   Si2    Si 1.0000      0.0000    0.1250    0.6520
   Si3    Si 1.0000      0.8958    0.4167    0.5806
  Si1A    Si 1.0000      0.3929    0.3370    0.5806
  Si2A    Si 1.0000      0.5000    0.6250    0.6520
  Si3A    Si 1.0000      0.3958    0.9167    0.5806

data_Tinf_14sc
_database_code_depnum_ccdc_archive 'CCDC 1028758'
_cell_length_a                  11.3500(0)
_cell_length_b                   7.3000(0)
_cell_length_c                  28.8000(0)
_cell_angle_alpha               90.0000(0)
_cell_angle_beta                95.5000(0)
_cell_angle_gamma               90.0000(0)

_symmetry_space_group_name_H-M     'P 21/c'
_symmetry_Int_Tables_number         14
_symmetry_cell_setting             monoclinic
loop_
_symmetry_equiv_pos_as_xyz
'+x,+y,+z'
'-x,1/2+y,1/2-z'
'-x,-y,-z'
'+x,1/2-y,1/2+z'

loop_
_atom_site_label
_atom_site_type_symbol
_atom_site_occupancy
_atom_site_fract_x
_atom_site_fract_y
_atom_site_fract_z
   Ca1    Ca 1.0000      0.8667    0.3750    0.4650
   Ca2    Ca 1.0000      0.8667    0.8750    0.4650
   Ca3    Ca 0.5000      0.0000    0.6250    0.2500
  Ca1A    Ca 1.0000      0.3667    0.8750    0.4650
  Ca2A    Ca 1.0000      0.3667    0.3750    0.4650
  Ca3A    Ca 0.5000      0.5000    0.1250    0.2500
    O1    O  1.0000      0.9167    0.9529    0.6243
    O2    O  1.0000      0.9167    0.3077    0.6243
    O3    O  1.0000      0.7692    0.3750    0.5438
    O4    O  1.0000      0.7692    0.8750    0.5438
    O5    O  1.0000      0.0000    0.3750    0.5438
    O6    O  1.0000      0.0000    0.8750    0.5438
    O7    O  1.0000      0.8919    0.6250    0.5906
    O8    O  1.0000      0.0000    0.1250    0.6969
   O1A    O  1.0000      0.4167    0.4529    0.6243
   O2A    O  1.0000      0.4167    0.8077    0.6243
   O3A    O  1.0000      0.2692    0.8750    0.5438
   O4A    O  1.0000      0.2692    0.3750    0.5438
   O5A    O  1.0000      0.5000    0.8750    0.5438
   O6A    O  1.0000      0.5000    0.3750    0.5438
   O7A    O  1.0000      0.3919    0.1250    0.5906
   O8A    O  1.0000      0.5000    0.6250    0.6969
  OH10    O  1.0000      0.1300    0.1250    0.6243
 OH10A    O  1.0000      0.6300    0.6250    0.6243
  Wat9    O  1.0000      0.0000    0.6250    0.6969
 Wat11    O  1.0000      0.1579    0.6250    0.6243
 Wat12    O  0.5000      0.7120    0.1250    0.2500
 Wat13    O  0.5000      0.0000    0.6250    0.2500
 Wat14    O  0.5000      0.2120    0.1250    0.2500
Wat11A    O  1.0000      0.6579    0.1250    0.6243
Wat12A    O  0.5000      0.7120    0.6250    0.2500
Wat13A    O  0.5000      0.5000    0.1250    0.2500
Wat14A    O  0.5000      0.2120    0.6250    0.2500
 Wat9A    O  1.0000      0.5000    0.1250    0.6969
   Si1    Si 1.0000      0.8929    0.8370    0.5747
   Si2    Si 1.0000      0.0000    0.1250    0.6410
   Si3    Si 1.0000      0.8958    0.4167    0.5747
  Si1A    Si 1.0000      0.3929    0.3370    0.5747
  Si2A    Si 1.0000      0.5000    0.6250    0.6410
  Si3A    Si 1.0000      0.3958    0.9167    0.5747

data_Tinf_14ac
_database_code_depnum_ccdc_archive 'CCDC 1028759'
_cell_length_a                  11.3500(0)
_cell_length_b                   7.3000(0)
_cell_length_c                  28.8000(0)
_cell_angle_alpha               90.0000(0)
_cell_angle_beta                95.5000(0)
_cell_angle_gamma               90.0000(0)

_symmetry_space_group_name_H-M     'C 2/c'
_symmetry_Int_Tables_number         15
_symmetry_cell_setting             monoclinic
loop_
_symmetry_equiv_pos_as_xyz
'+x,+y,+z'
'1/2+x,1/2+y,+z'
'-x,+y,1/2-z'
'1/2-x,1/2+y,1/2-z'
'-x,-y,-z'
'1/2-x,1/2-y,-z'
'+x,-y,1/2+z'
'1/2+x,1/2-y,1/2+z'

loop_
_atom_site_label
_atom_site_type_symbol
_atom_site_occupancy
_atom_site_fract_x
_atom_site_fract_y
_atom_site_fract_z
_atom_site_U_iso_or_equiv
   Ca1    Ca 1.0000      0.8667    0.3750    0.4650  .  
   Ca2    Ca 1.0000      0.8667    0.8750    0.4650  .  
   Ca3    Ca 0.5000      0.0000    0.6250    0.2500  .  
  Ca3A    Ca 0.5000      0.0000    0.1250    0.2500  .  
    O1    O  1.0000      0.9167    0.9529    0.6243  .  
    O2    O  1.0000      0.9167    0.3077    0.6243  .  
    O3    O  1.0000      0.7692    0.3750    0.5438  .  
    O4    O  1.0000      0.7692    0.8750    0.5438  .  
    O5    O  1.0000      0.0000    0.3750    0.5438  .  
    O6    O  1.0000      0.0000    0.8750    0.5438  .  
    O7    O  1.0000      0.8919    0.6250    0.5906  .  
    O8    O  1.0000      0.0000    0.1250    0.6969  .  
  OH10    O  1.0000      0.1300    0.1250    0.6243  .  
  Wat9    O  1.0000      0.0000    0.6250    0.6969  .  
 Wat11    O  1.0000      0.1579    0.6250    0.6243  .  
 Wat12    O  0.5000      0.7120    0.1250    0.2500  .  
 Wat13    O  0.5000      0.0000    0.6250    0.2500  .  
 Wat14    O  0.5000      0.2120    0.1250    0.2500  .  
Wat13A    O  0.5000      0.0000    0.1250    0.2500  .  
   Si1    Si 1.0000      0.8929    0.8370    0.5747  .  
   Si2    Si 1.0000      0.0000    0.1250    0.6410  .  
   Si3    Si 1.0000      0.8958    0.4167    0.5747  .  

data_Tinf_11so
_database_code_depnum_ccdc_archive 'CCDC 1028760'
_publ_section_comment
;
Tinf_11so = Infinite-chain 11A staggered-chain orthotobermorite.

Space group B 1 1 b, No. 9, unique axis c, cell choice 1.
;
_cell_length_a                   6.7480(0)
_cell_length_b                   7.3000(0)
_cell_length_c                  22.6800(0)
_cell_angle_alpha               90.0000(0)
_cell_angle_beta                90.0000(0)
_cell_angle_gamma              122.7500(0)

_symmetry_space_group_name_H-M     'B 1 1 b'
_symmetry_Int_Tables_number         9
_symmetry_cell_setting             monoclinic
loop_
_symmetry_equiv_pos_as_xyz
'+x,+y,+z'
'1/2+x,+y,1/2+z'
'+x,1/2+y,-z'
'1/2+x,1/2+y,1/2-z'

loop_
_atom_site_label
_atom_site_type_symbol
_atom_site_occupancy
_atom_site_fract_x
_atom_site_fract_y
_atom_site_fract_z
   Ca1    Ca 1.0000      0.7500    0.4286    0.2941
   Ca2    Ca 0.5000      0.5500    0.0750    0.0450
   Ca3    Ca 1.0000      0.2500    0.4286    0.2060
    O1    O  1.0000      0.7500    0.5000    0.0957
    O2    O  1.0000      0.7500    0.1730    0.1354
    O3    O  1.0000      0.9833    0.5556    0.1966
    O4    O  1.0000      0.5150    0.3150    0.1966
    O5    O  0.5000      0.9000    0.2500    0.0000
    O6    O  1.0000      0.1700    0.8870    0.0957
    O7    O  1.0000      0.7500    0.8500    0.0957
    O8    O  1.0000      0.5150    0.8150    0.1966
    O9    O  1.0000      0.9833    0.0500    0.1966
  Wat3    O  1.0000      0.4000    0.7500    0.0000
  Wat6    O  1.0000      0.2500    0.4286    0.0957
   Si1    Si 1.0000      0.7500    0.3860    0.1577
   Si2    Si 0.5000      0.9000    0.7500    0.0710
   Si3    Si 1.0000      0.7500    0.9600    0.1577

data_Tinf_11sc
_database_code_depnum_ccdc_archive 'CCDC 1028761'
_cell_length_a                  11.3500(0)
_cell_length_b                   7.3000(0)
_cell_length_c                  22.6800(0)
_cell_angle_alpha               90.0000(0)
_cell_angle_beta                97.2800(0)
_cell_angle_gamma               90.0000(0)

_symmetry_space_group_name_H-M     'P 21/c'
_symmetry_Int_Tables_number         14
_symmetry_cell_setting             monoclinic
loop_
_symmetry_equiv_pos_as_xyz
'+x,+y,+z'
'-x,1/2+y,1/2-z'
'-x,-y,-z'
'+x,1/2-y,1/2+z'

loop_
_atom_site_label
_atom_site_type_symbol
_atom_site_occupancy
_atom_site_fract_x
_atom_site_fract_y
_atom_site_fract_z
   Ca1    Ca 1.0000      0.8667    0.3750    0.4556
   Ca2    Ca 1.0000      0.8667    0.8750    0.4556
   Ca3    Ca 0.5000      0.8170    0.8750    0.2000
  Ca1A    Ca 1.0000      0.3667    0.8750    0.4556
  Ca2A    Ca 1.0000      0.3667    0.3750    0.4556
  Ca3A    Ca 0.5000      0.3170    0.3750    0.2000
    O1    O  1.0000      0.9167    0.9529    0.6579
    O2    O  1.0000      0.9167    0.3077    0.6579
    O3    O  1.0000      0.7692    0.3750    0.5556
    O4    O  1.0000      0.7692    0.8750    0.5556
    O5    O  1.0000      0.0000    0.3750    0.5556
    O6    O  1.0000      0.0000    0.8750    0.5556
    O7    O  1.0000      0.8919    0.6250    0.6150
   O1A    O  1.0000      0.4167    0.4529    0.6579
   O2A    O  1.0000      0.4167    0.8077    0.6579
   O3A    O  1.0000      0.2692    0.8750    0.5556
   O4A    O  1.0000      0.2692    0.3750    0.5556
   O5A    O  1.0000      0.5000    0.8750    0.5556
   O6A    O  1.0000      0.5000    0.3750    0.5556
   O7A    O  1.0000      0.3919    0.1250    0.6150
   OH8    O  1.0000      0.0000    0.1250    0.7500
  OH10    O  1.0000      0.1300    0.1250    0.6579
 OH10A    O  1.0000      0.6300    0.6250    0.6579
  OH8A    O  1.0000      0.5000    0.6250    0.7500
 Wat11    O  1.0000      0.1579    0.6250    0.6579
 Wat12    O  0.5000      0.7500    0.1250    0.2500
Wat11A    O  1.0000      0.6579    0.1250    0.6579
Wat12A    O  0.5000      0.7500    0.6250    0.2500
   Si1    Si 1.0000      0.8929    0.8370    0.5949
   Si2    Si 1.0000      0.0000    0.1250    0.6790
   Si3    Si 1.0000      0.8958    0.4167    0.5949
  Si1A    Si 1.0000      0.3929    0.3370    0.5949
  Si2A    Si 1.0000      0.5000    0.6250    0.6790
  Si3A    Si 1.0000      0.3958    0.9167    0.5949

data_Tinf_11ac
_database_code_depnum_ccdc_archive 'CCDC 1028762'
_cell_length_a                  11.3500(0)
_cell_length_b                   7.3000(0)
_cell_length_c                  22.6800(0)
_cell_angle_alpha               90.0000(0)
_cell_angle_beta                97.2800(0)
_cell_angle_gamma               90.0000(0)

_symmetry_space_group_name_H-M     'C 2/c'
_symmetry_Int_Tables_number         15
_symmetry_cell_setting             monoclinic
loop_
_symmetry_equiv_pos_as_xyz
'+x,+y,+z'
'1/2+x,1/2+y,+z'
'-x,+y,1/2-z'
'1/2-x,1/2+y,1/2-z'
'-x,-y,-z'
'1/2-x,1/2-y,-z'
'+x,-y,1/2+z'
'1/2+x,1/2-y,1/2+z'

loop_
_atom_site_label
_atom_site_type_symbol
_atom_site_occupancy
_atom_site_fract_x
_atom_site_fract_y
_atom_site_fract_z
_atom_site_U_iso_or_equiv
   Ca1    Ca 1.0000      0.8667    0.3750    0.4556    0.0061
   Ca2    Ca 1.0000      0.8667    0.8750    0.4556    0.0054
   Ca3    Ca 0.5000      0.8170    0.3750    0.2000    0.0280
    O1    O  1.0000      0.9167    0.9529    0.6579    0.0040
    O2    O  1.0000      0.9167    0.3077    0.6579    0.0100
    O3    O  1.0000      0.7692    0.3750    0.5556    0.0050
    O4    O  1.0000      0.7692    0.8750    0.5556    0.0040
    O5    O  1.0000      0.0000    0.3750    0.5556    0.0090
    O6    O  1.0000      0.0000    0.8750    0.5556    0.0010
    O7    O  1.0000      0.8919    0.6250    0.6150    0.0130
    O8    O  1.0000      0.0000    0.1250    0.7500    0.0100
   O10    O  1.0000      0.1300    0.1250    0.6579    0.0150
  Wat9    O  1.0000      0.0000    0.3750    0.2500    0.0270
 Wat11    O  1.0000      0.1579    0.6250    0.6579    0.0620
 Wat12    O  1.0000      0.7500    0.1250    0.2500    0.0400
   Si1    Si 1.0000      0.8929    0.8370    0.5949    0.0010
   Si2    Si 1.0000      0.0000    0.1250    0.6790    0.0100
   Si3    Si 1.0000      0.8958    0.4167    0.5949    0.0030
